# Supplementary material for: Identification and Validation of a Common Stem Rust Resistance Locus in Two Bi-parental Populations
Source: Front Plant Sci. 2018 Nov 30;9:1788. doi: 10.3389/fpls.2018.01788 (PMC6283910; doi:10.3389/fpls.2018.01788)
Supplement: Table S1 — List of advanced wheat lines with Huhwa in their pedigree, their adult plant stem rust response, seedling infection types against Puccinia graminis f. sp. tritici (Pgt) races and haplotypes of SrH-linked markers. [file Table_1.XLSX]

## Sheet: Sheet1
S.No.	CIMMYT nursery	Entry number	GID	Pedigree	Adult plant stem rust response	Puccinia graminis f. sp. tritici (Pgt) races			Gene postulation	SNP markers
						TTKSK	TTKSF+	TTKTT		AX-95629099 (cim117)	AX-94408176 (cim103)	AX-94884026 (cim109)	AX95008732 (cim114)	AX95234010 (cim116)
1	Cacuke	376	5347441	CACUKE #1	70 S	3+	3+	3+	No gene	G	G	A	A	C
2	Huhwa	377	5552006	HUW234+LR34/PRINIA//KRONSTAD F2004	15 MR	2	33+	2	SrH	A	A	G	G	T
3	10SRRSN	6106	7174550	HUW234+LR34/PRINIA//UP2338*2/VIVITSI/7/TUKURU//BAV92/RAYON/6/NG8201/KAUZ/4/SHA7//PRL/VEE#6/3/FASAN/5/MILAN/KAUZ/8/HUW234+LR34/PRINIA*2//YANAC	15 M	22-	3+	22-	SrH	A	A	G	G	T
4	10SRRSN	6059	7177888	HUHWA1/3/2*PRL/2*PASTOR//SUNSTATE	40 M	2	3	22-	SrH	A	A	G	G	T
5	10SRRSN	6190	7178791	WBLL1/KUKUNA//TACUPETO F2001/3/UP2338*2/VIVITSI/4/HUW234+LR34/PRINIA*2//KIRITATI	50 MR	2	3+	2	SrH	A	A	G	G	T
6	10SRRSN	6058	7177777	C80.1/3*BATAVIA//2*WBLL1/3/PBW343*2/KUKUNA/4/2*HUHWA1	10 RMR	2	3+	22-	SrH	A	G	A	G	T
7	10SRRSN	6118	7174754	HUW234+LR34/PRINIA*2//KIRITATI/5/SERI.1B//KAUZ/HEVO/3/AMAD*2/4/KIRITATI/6/HUW234+LR34/PRINIA*2//KIRITATI	50 MSS	2 / 3+	3+	2/3+	SrH (Heterogeneous)	A	A	G	G	T
8	27HRWSN	2082	7178786	WBLL1/KUKUNA//TACUPETO F2001/3/UP2338*2/VIVITSI/4/HUW234+LR34/PRINIA*2//KIRITATI	40 M	2	3+	2	SrH	A	A	G	G	T
9	27HRWSN	2083	7178787	WBLL1/KUKUNA//TACUPETO F2001/3/UP2338*2/VIVITSI/4/HUW234+LR34/PRINIA*2//KIRITATI	40 M	2	3+	2	SrH	A	A	G	G	T
10	27HRWSN	2084	7178788	WBLL1/KUKUNA//TACUPETO F2001/3/UP2338*2/VIVITSI/4/HUW234+LR34/PRINIA*2//KIRITATI	40 M	2	3+	2	SrH	A	A	G	G	T
11	27HRWSN	2085	7178789	WBLL1/KUKUNA//TACUPETO F2001/3/UP2338*2/VIVITSI/4/HUW234+LR34/PRINIA*2//KIRITATI	40 MR	2	33+	2	SrH	A	G	A	G	T
12	27HRWSN	2087	7178794	WBLL1/KUKUNA//TACUPETO F2001/3/UP2338*2/VIVITSI/4/HUW234+LR34/PRINIA*2//KIRITATI	40 MR	2	3+	22-	SrH	A	A	G	G	T
13	32SAWSN	3007	6683388	HUHWA/BAJ #1	5 R	2	3+	22-	SrH	A	A	G	G	T
14	33SAWSN	3012	6936812	HUHWA/KINGBIRD #1	30 MSS	2	32+	22-	SrH	A	A	G	G	T
15	33SAWSN	3063	6932534	CHIBIA//PRLII/CM65531/3/SKAUZ/BAV92*2/4/HUW234+LR34/PRINIA//PBW343*2/KUKUNA/3/ROLF07	30 MSS	2	3+	2	SrH	A	A	G	G	T
16	33SAWSN	3024	6937070	KIRITATI//2*PRL/2*PASTOR/3/HUHWA	20 MSS	2	3+	2	SrH	A	A	G	G	T
17	33SAWSN	3275	6934656	HUHWA/3/2*PRL/2*PASTOR//SUNSTATE	15 MR (1P S)	2	3	22-	SrH	A	G	A	G	T
18	33SAWSN	3276	6934657	HUHWA/3/2*PRL/2*PASTOR//SUNSTATE	20 M	2	3+	22-	SrH	A	A	G	G	T
19	33SAWSN	3277	6934658	HUHWA/2*PAURAQ	15 M	22-	3+	2-	SrH	A	A	G	G	T
20	48IBWSN	1183	6936439	MUNAL #1*2/4/HUW234+LR34/PRINIA//PBW343*2/KUKUNA/3/ROLF07	10 MSS	2	3	2	SrH	A	A	G	G	T
21	48IBWSN	1056	6937974	CHIBIA//PRLII/CM65531/3/SKAUZ/BAV92*2/4/HUW234+LR34/PRINIA//PBW343*2/KUKUNA/3/ROLF07	20 MSS	2	3	2	SrH	A	G	A	G	T
22	8SRRSN	6116	6681164	KIRITATI//HUW234+LR34/PRINIA/3/CHONTE/5/PRL/2*PASTOR/4/CHOIX/STAR/3/HE1/3*CNO79//2*SERI	10 MR	2	33+	22-	SrH	A	A	G	G	T
23	8SRRSN	6064	6684261	WHEAR/KUKUNA/3/C80.1/3*BATAVIA//2*WBLL1*2/4/KIRITATI//HUW234+LR34/PRINIA	5 M	2	3+	2-	SrH	A	A	G	G	T
24	8SRRSN	6117	6681165	KIRITATI//HUW234+LR34/PRINIA/3/CHONTE/5/PRL/2*PASTOR/4/CHOIX/STAR/3/HE1/3*CNO79//2*SERI	10 MR	2	3+	22-	SrH	G	A	G	G	T
25	8SRRSN	6050	6683943	BAJ #1/3/KIRITATI//HUW234+LR34/PRINIA/4/KIRITATI//HUW234+LR34/PRINIA	5 MR	2	3+	2	SrH	A	A	G	G	T
26	8SRRSN	6088	6680561	HUW234+LR34/PRINIA//PBW343*2/KUKUNA/3/ROLF07/4/WHEAR/SOKOLL	5 R	2	3+	2	SrH	A	A	G	G	T
27	9SRRSN	6067	6938726	CROC_1/AE.SQUARROSA (205)//BORL95/3/PRL/SARA//TSI/VEE#5/4/FRET2/5/HUW234+LR34/PRINIA//PBW343*2/KUKUNA/3/ROLF07	30 MSS	2	3+	22-	SrH	G	A	G	G	T
28	9SRRSN	6078	6935268	PAURAQ/4/HUW234+LR34/PRINIA//PBW343*2/KUKUNA/3/ROLF07	5 MSS	22-	33+	2	SrH	A	A	G	G	T
29	9SRRSN	6019	6862807	KIRITATI/4/2*SERI.1B*2/3/KAUZ*2/BOW//KAUZ/5/HUW234+LR34/PRINIA//PBW343*2/KUKUNA/3/ROLF07	10 MSS	2	3+	2	SrH	A	A	G	G	T
30	9SRRSN	6021	6937088	WHEAR/KUKUNA/3/C80.1/3*BATAVIA//2*WBLL1/4/HUW234+LR34/PRINIA//PBW343*2/KUKUNA/3/ROLF07	15 MSS	2	32+	2	SrH	A	A	G	G	T
31	9SRRSN	6022	6937092	WHEAR/KUKUNA/3/C80.1/3*BATAVIA//2*WBLL1/4/HUW234+LR34/PRINIA//PBW343*2/KUKUNA/3/ROLF07	10 MSS	2	33+	2	SrH	A	A	G	G	T
32	9SRRSN	6051	6937970	CHIBIA//PRLII/CM65531/3/SKAUZ/BAV92*2/4/HUW234+LR34/PRINIA//PBW343*2/KUKUNA/3/ROLF07	20 MSS	2	3+	2	SrH	A	A	G	G	T
33	9SRRSN	6086	6934982	MEX94.27.1.20/3/SOKOLL//ATTILA/3*BCN/4/HUW234+LR34/PRINIA//PBW343*2/KUKUNA/3/ROLF07	15 MSS	2	3+	2	SrH	A	A	G	G	T
34	9SRRSN	6106	6935676	HUW234+LR34/PRINIA*2//KIRITATI/3/KINGBIRD #1	10 MSS	2	3+	22-	SrH	A	A	G	G	T
35	9SRRSN	6141	6936273	FRNCLN*2/4/HUW234+LR34/PRINIA//PBW343*2/KUKUNA/3/ROLF07	5 MSS	2	3+	2	SrH	G	A	G	G	T
36	9SRRSN	6144	6936438	MUNAL #1*2/4/HUW234+LR34/PRINIA//PBW343*2/KUKUNA/3/ROLF07	15 MSS	2	3+	2-	SrH	A	G	A	G	T
37	9SRRSN	6145	6936441	MUNAL #1*2/4/HUW234+LR34/PRINIA//PBW343*2/KUKUNA/3/ROLF07	15 MSS	2	3+	2	SrH	A	A	G	G	T
38	10SRRSN	6107	7174563	ATTILA/3*BCN//BAV92/3/TILHI/5/BAV92/3/PRL/SARA//TSI/VEE#5/4/CROC_1/AE.SQUARROSA (224)//2*OPATA*2/6/HUW234+LR34/PRINIA//UP2338*2/VIVITSI	20 MSS	3+	3+	3+	None	G	A	G	G	T
39	10SRRSN	6108	7174566	ATTILA/3*BCN//BAV92/3/TILHI/5/BAV92/3/PRL/SARA//TSI/VEE#5/4/CROC_1/AE.SQUARROSA (224)//2*OPATA*2/6/HUW234+LR34/PRINIA//UP2338*2/VIVITSI	15 MSS	33+	3+	3+	None	G	A	G	G	T
40	10SRRSN	6109	7174572	ATTILA/3*BCN//BAV92/3/TILHI/5/BAV92/3/PRL/SARA//TSI/VEE#5/4/CROC_1/AE.SQUARROSA (224)//2*OPATA*2/6/HUW234+LR34/PRINIA//UP2338*2/VIVITSI	20 MSS	3+	3+	3+	None	G	A	G	G	T
41	27HRWSN	2079	7077160	ATTILA/3*BCN//BAV92/3/TILHI/5/BAV92/3/PRL/SARA//TSI/VEE#5/4/CROC_1/AE.SQUARROSA (224)//2*OPATA/6/HUW234+LR34/PRINIA*2//KIRITATI	60 MSS	33+	3+	3+	None	G	A	G	G	T
42	32SAWSN	3046	6682521	BAJ #1/3/KIRITATI//HUW234+LR34/PRINIA/4/KIRITATI//HUW234+LR34/PRINIA	15 M	3+	3+	3+	None	G	A	G	A	C
43	32SAWSN	3116	6679657	KIRITATI//HUW234+LR34/PRINIA/3/FRANCOLIN #1/4/BAJ #1	40 M	33+	33+	3+	None	A	A	G	G	T
44	32SAWSN	3049	6568885	BAJ #1*2/3/KIRITATI//HUW234+LR34/PRINIA	15 MR	3+	3+	3+	None	G	A	G	A	C
45	33SAWSN	3176	6862058	FRNCLN*2/4/HUW234+LR34/PRINIA//PBW343*2/KUKUNA/3/ROLF07	50 MSS	3+	3+	3+	None	G	A	G	A	C
46	33SAWSN	3026	6937136	KINDE/4/HUW234+LR34/PRINIA//PBW343*2/KUKUNA/3/ROLF07	20 MSS	3+	33+	33+	None	G	A	G	G	T
47	34SAWSN	3194	7174569	ATTILA/3*BCN//BAV92/3/TILHI/5/BAV92/3/PRL/SARA//TSI/VEE#5/4/CROC_1/AE.SQUARROSA (224)//2*OPATA*2/6/HUW234+LR34/PRINIA//UP2338*2/VIVITSI	30 MSS	3+	3+	3+	None	G	A	G	G	T
48	34SAWSN	3191	7174561	ATTILA/3*BCN//BAV92/3/TILHI/5/BAV92/3/PRL/SARA//TSI/VEE#5/4/CROC_1/AE.SQUARROSA (224)//2*OPATA*2/6/HUW234+LR34/PRINIA//UP2338*2/VIVITSI	20 MSS	33+	3+	3+	None	G	A	G	G	T
49	34SAWSN	3192	7174564	ATTILA/3*BCN//BAV92/3/TILHI/5/BAV92/3/PRL/SARA//TSI/VEE#5/4/CROC_1/AE.SQUARROSA (224)//2*OPATA*2/6/HUW234+LR34/PRINIA//UP2338*2/VIVITSI	20 MSS	3+	3+	3+	None	G	A	G	G	T
50	34SAWSN	3195	7174571	ATTILA/3*BCN//BAV92/3/TILHI/5/BAV92/3/PRL/SARA//TSI/VEE#5/4/CROC_1/AE.SQUARROSA (224)//2*OPATA*2/6/HUW234+LR34/PRINIA//UP2338*2/VIVITSI	60 MSS	3+	3+	3+	None	G	G	G	G	T
51	47IBWSN	1031	6683477	KIRITATI//HUW234+LR34/PRINIA/3/BAJ #1	20 M	3+	3+	3+	None	G	A	G	G	T
52	47IBWSN	1032	6683480	KIRITATI//HUW234+LR34/PRINIA/3/BAJ #1	20 M	3+	3+	3+	None	G	A	G	G	T
53	47IBWSN	1121	6568875	BAJ #1/3/2*HUW234+LR34/PRINIA//PFAU/WEAVER	15 M	3+	3+	3+	None	G	G	A	A	C
54	47IBWSN	1144	6682877	MUNAL/3/HUW234+LR34/PRINIA//PFAU/WEAVER/4/MUNAL #1	10 M	3+	3+	3+	None	G	A	G	A	C
55	47IBWSN	1153	6684265	CHYAK1*2/3/HUW234+LR34/PRINIA//PFAU/WEAVER	5 M	3+	3+	3+	None	G	A	G	G	T
56	47IBWSN	1233	6566857	KIRITATI//HUW234+LR34/PRINIA/3/FRANCOLIN #1/4/BAJ #1	15 M	3+	3+	3+	None	G	A	G	G	T
57	48IBWSN	1013	6931781	PAURAQ/4/HUW234+LR34/PRINIA//PBW343*2/KUKUNA/3/ROLF07	30 MSS	3+	3+	3+	None	G	G	A	G	T
58	48IBWSN	1031	6932249	ATTILA*2/PBW65/3/OTUS//PRL/2*PASTOR/4/KIRITATI//HUW234+LR34/PRINIA	40 MSS	3+	3+	3+	None	G	A	G	G	T
59	48IBWSN	1167	6936116	PRL/2*PASTOR//SUNSTATE/6/HUW234+LR34/PRINIA//INQALAB 91*2/KUKUNA/5/FRET2*2/4/SNI/TRAP#1/3/KAUZ*2/TRAP//KAUZ	30 MSS	3+	3+	3+	None	G	G	A	A	C
60	48IBWSN	1259	6934035	HUW234+LR34/PRINIA*2//SNLG/3/KINGBIRD #1/4/BAJ #1	30 MSS	3+	3+	33+	None	G	G	A	G	C
61	49IBWSN	1092	7177922	NL971*2/6/HUW234+LR34/PRINIA//INQALAB 91*2/KUKUNA/5/FRET2*2/4/SNI/TRAP#1/3/KAUZ*2/TRAP//KAUZ	30 MSS	3+	33+	3+	None	G	A	G	G	T
62	49IBWSN	1222	7174559	WAXWING/KIRITATI//FISCAL/3/HUW234+LR34/PRINIA//UP2338*2/VIVITSI/4/HUW234+LR34/PRINIA*2//YANAC	30 MSS	3+	3+	3+	None	G	A	G	G	T
63	49IBWSN	1229	7174570	ATTILA/3*BCN//BAV92/3/TILHI/5/BAV92/3/PRL/SARA//TSI/VEE#5/4/CROC_1/AE.SQUARROSA (224)//2*OPATA*2/6/HUW234+LR34/PRINIA//UP2338*2/VIVITSI	30 MSS	3+	3+	3+	None	G	A	G	G	T
64	49IBWSN	1072	7177198	HUW234+LR34/PRINIA*2//SNLG/3/KINGBIRD #1/4/BAJ #1	40 MSS	3+	3+	33+	None	G	A	G	G	T
65	49IBWSN	1228	7174568	ATTILA/3*BCN//BAV92/3/TILHI/5/BAV92/3/PRL/SARA//TSI/VEE#5/4/CROC_1/AE.SQUARROSA (224)//2*OPATA*2/6/HUW234+LR34/PRINIA//UP2338*2/VIVITSI	50 MSS	3+	3+	3+	None	G	A	G	G	T
66	49IBWSN	1223	7174560	ATTILA/3*BCN//BAV92/3/TILHI/5/BAV92/3/PRL/SARA//TSI/VEE#5/4/CROC_1/AE.SQUARROSA (224)//2*OPATA*2/6/HUW234+LR34/PRINIA//UP2338*2/VIVITSI	20 MSS	3+	3+	3+	None	G	A	G	G	T
67	49IBWSN	1224	7174562	ATTILA/3*BCN//BAV92/3/TILHI/5/BAV92/3/PRL/SARA//TSI/VEE#5/4/CROC_1/AE.SQUARROSA (224)//2*OPATA*2/6/HUW234+LR34/PRINIA//UP2338*2/VIVITSI	20 MSS	3+	3+	3+	None	G	A	G	G	T
68	49IBWSN	1227	7174565	ATTILA/3*BCN//BAV92/3/TILHI/5/BAV92/3/PRL/SARA//TSI/VEE#5/4/CROC_1/AE.SQUARROSA (224)//2*OPATA*2/6/HUW234+LR34/PRINIA//UP2338*2/VIVITSI	15 MSS	33+	3+	3+	None	G	A	G	G	T
69	49IBWSN	1093	7177924	NL971*2/6/HUW234+LR34/PRINIA//INQALAB 91*2/KUKUNA/5/FRET2*2/4/SNI/TRAP#1/3/KAUZ*2/TRAP//KAUZ	60 MSS	3+	3+	3+	None	G	A	G	G	T
