# Supplementary material for: Identification and Validation of a Common Stem Rust Resistance Locus in Two Bi-parental Populations
Source: Front Plant Sci. 2018 Nov 30;9:1788. doi: 10.3389/fpls.2018.01788 (PMC6283910; doi:10.3389/fpls.2018.01788)
Supplement: Table S2 — List of advanced wheat lines with Yaye in their pedigree, their adult plant stem rust response, seedling infection types against Puccinia graminis f. sp. tritici (Pgt) races and haplotypes of SrY (Sr9h)-linked markers. [file Table_2.XLSX]

## Sheet: Sheet1
S.No.	CIMMYT nursery	Entry number	GID	Pedigree	Adult plant stem rust response	Puccinia graminis f. sp. tritici (Pgt) races			Gene postulation	SNP markers
						TTKSK	TTKSF+	TTKTT		IWB45932	IWB45296	AX-95234010 (cim116)	AX-94884026 (cim109)	AX-95008732 (cim114)	AX-94408176 (cim103)
1	Cacuke	377	5347441	CACUKE #1	70 S	3+	3+	3+	No gene	C	C	C	A	A	G
2	Yanac	378	5343322	YANAC/3/PRL/SARA//TSI/VEE#5/4/CROC_1/AE.SQUARROSA (224)//OPATA	20 RMR	2	33+	2	Sr9h	T	T	T	G	G	A
3	33SAWSN	3136	6935818	PICAFLOR #1/5/FRET2/KUKUNA//FRET2/3/YANAC/4/FRET2/KIRITATI	5 MSS	2	33+	2-	Sr9h	T	T	T	G	G	A
4	33SAWSN	3131	6935773	MELON//FILIN/MILAN/3/FILIN/4/ROLF07/YANAC//TACUPETO F2001/BRAMBLING	10 MSS	2	3+	2-	Sr9h	T	T	T	G	G	A
5	33SAWSN	3132	6935788	NG8201/KAUZ/4/SHA7//PRL/VEE#6/3/FASAN/5/MILAN/KAUZ/6/ACHYUTA/7/PBW343*2/KUKUNA/8/ROLF07/YANAC//TACUPETO F2001/BRAMBLING	15 MSS	2	33+	2	Sr9h	T	T	T	G	G	A
6	33SAWSN	3133	6861663	ROLF07/YANAC//TACUPETO F2001/BRAMBLING/5/KAUZ//ALTAR 84/AOS/3/MILAN/KAUZ/4/SAUAL	30 MSS	2	2	22-	Sr9h+	T	T	T	G	G	A
7	33SAWSN	3137	6935819	PICAFLOR #1/5/FRET2/KUKUNA//FRET2/3/YANAC/4/FRET2/KIRITATI	5 MSS	22-	2	22-	Sr9h+	T	T	T	G	G	A
8	9SRRSN	6113	6935786	NG8201/KAUZ/4/SHA7//PRL/VEE#6/3/FASAN/5/MILAN/KAUZ/6/ACHYUTA/7/PBW343*2/KUKUNA/8/ROLF07/YANAC//TACUPETO F2001/BRAMBLING	20 MSS	2	3+	2	Sr9h	T	T	T	G	G	A
9	9SRRSN	6202	6934114	KIRITATI/2*WBLL1/5/FRET2/KUKUNA//FRET2/3/YANAC/4/FRET2/KIRITATI/6/BECARD #1	15 RMR	2	22+	22-	Sr9h	T	T	T	G	G	A
10	9SRRSN	6203	6934131	ROLF07/YANAC//TACUPETO F2001/BRAMBLING*2/5/KAUZ//ALTAR 84/AOS/3/MILAN/KAUZ/4/SAUAL	10 RMR	22-	22+	2	Sr9h	T	T	T	G	G	A
11	9SRRSN	6204	6934132	ROLF07/YANAC//TACUPETO F2001/BRAMBLING*2/3/WHEAR//2*PRL/2*PASTOR	15 RMR	2	22+	2	Sr9h	T	T	T	G	G	A
12	9SRRSN	6205	6934134	ROLF07/YANAC//TACUPETO F2001/BRAMBLING*2/3/WBLL1*2/TUKURU//WHEAR	15 RMR	2	22+	2	Sr9h	T	T	T	G	G	A
13	9SRRSN	6207	6934141	FRET2/KUKUNA//FRET2/3/YANAC/4/FRET2/KIRITATI*2/5/WHEAR//2*PRL/2*PASTOR	15 RMR	22-	32+	22-	Sr9h	T	T	T	G	G	A
14	9SRRSN	6114	6935815	CHWINK/3/ROLF07/YANAC//TACUPETO F2001/BRAMBLING	20 MSS	2	32+	2	Sr9h	T	T	T	G	G	A
15	9SRRSN	6182	6933530	ROLF07/YANAC//TACUPETO F2001/BRAMBLING/6/FRET2*2/4/SNI/TRAP#1/3/KAUZ*2/TRAP//KAUZ*2/5/TUKURU	5 R	22-	3+2	2	Sr9h	C	C	T	G	G	A
16	9SRRSN	6206	6934140	ROLF07/YANAC//TACUPETO F2001/BRAMBLING/4/WBLL1/KUKUNA//TACUPETO F2001/3/BAJ #1/5/WBLL1/KUKUNA//TACUPETO F2001/3/BAJ #1	15 RMR	2	2+3	2	Sr9h	T	C	T	G	G	A
17	9SRRSN	6112	6935757	DANPHE/3/ROLF07/YANAC//TACUPETO F2001/BRAMBLING	20 MSS	2	33+	22-	Sr9h	T	T	T	G	G	A
18	10SRRSN	6080	7046390	FRANCOLIN #1/3/PBW343*2/KUKUNA*2//YANAC/4/KINGBIRD #1//INQALAB 91*2/TUKURU	5 MSS	3+	3+	3+	None	T	T	T	G	G	A
19	10SRRSN	6011	7176018	FRANCOLIN #1/3/PBW343*2/KUKUNA*2//YANAC	10 MSS	3+	3	3+	None	C	C	T	G	G	A
20	10SRRSN	6066	7171098	PF74354//LD/ALD/4/2*BR12*2/3/JUP//PAR214*6/FB6631/5/NL750/6/PVN/7/TOBA97/PASTOR/8/UP2338*2/KKTS*2//YANAC	20 MSS	3+	33+	33+	None	C	C	T	G	G	A
21	10SRRSN	6084	7173680	WAXWING*2/KRONSTAD F2004/3/TRCH/SRTU//KACHU/4/SAUAL/YANAC//SAUAL	5 MSS	3+	3+	33+	None	C	C	T	G	G	A
22	10SRRSN	6010	7176013	FRANCOLIN #1/3/PBW343*2/KUKUNA*2//YANAC	15 MSS	3+	3	3+	None	C	C	T	G	G	G
23	10SRRSN	6082	7173534	FRANCOLIN #1/3/PBW343*2/KUKUNA*2//YANAC/4/KINGBIRD #1//INQALAB 91*2/TUKURU	20 M	3+	3+	3+	None	C	T	T	G	G	A
24	26HRWSN	2114	6939279	FRET2/KUKUNA//FRET2/3/YANAC/4/FRET2/KIRITATI/5/2*WBLL1/KUKUNA//TACUPETO F2001/3/UP2338*2/VIVITSI	60 MSS	3+	3+	3+	None	C	C	T	G	G	A
25	33SAWSN	3135	6935817	PICAFLOR #1/5/FRET2/KUKUNA//FRET2/3/YANAC/4/FRET2/KIRITATI	20 MSS	3+	33+	3+	None	T	T	T	G	G	A
26	33SAWSN	3236	6933610	PBW343*2/KUKUNA*2//YANAC/4/WBLL1/KUKUNA//TACUPETO F2001/3/UP2338*2/VIVITSI	15 MSS	3+	3+	33+	None	T	T	T	G	G	A
27	34SAWSN	3016	7176014	FRANCOLIN #1/3/PBW343*2/KUKUNA*2//YANAC	30 MS	33+	3	33+	None	C	C	C	G	A	A
28	34SAWSN	3108	7170971	BECARD/KACHU/3/UP2338*2/KKTS*2//YANAC	20 MSS	3+	3+	3+	None	C	C	T	G	G	A
29	34SAWSN	3169	7174269	ATTILA*2/PBW65/5/CNO79//PF70354/MUS/3/PASTOR/4/BAV92/6/TRCH/SRTU//KACHU/7/UP2338*2/KKTS*2//YANAC	40 MSS	3+	3+	3+	None	T	T	T	G	G	A
30	34SAWSN	3170	7174271	ATTILA*2/PBW65/5/CNO79//PF70354/MUS/3/PASTOR/4/BAV92/6/TRCH/SRTU//KACHU/7/UP2338*2/KKTS*2//YANAC	40 MSS	3+	3+	3+	None	C	C	T	G	G	A
31	34SAWSN	3109	7170972	BECARD/KACHU/3/UP2338*2/KKTS*2//YANAC	15 MSS	3+	3+	3+	None	T	T	T	G	G	A
32	34SAWSN	3136	7046382	FRANCOLIN #1/3/PBW343*2/KUKUNA*2//YANAC/4/KINGBIRD #1//INQALAB 91*2/TUKURU	15 MSS	3+	33+	3+	None	T	T	T	G	G	A
33	34SAWSN	3140	7173536	FRANCOLIN #1/3/PBW343*2/KUKUNA*2//YANAC/4/KINGBIRD #1//INQALAB 91*2/TUKURU	20 M	3+	3+	3+	None	T	T	T	G	G	A
34	34SAWSN	3218	7174766	PBW343*2/KUKUNA*2//KITE/3/ATTILA*2/PBW65*2//YANAC/4/SAUAL/YANAC//SAUAL	60 MSS	3+	3+	3+	None	T	T	T	G	G	A
35	48IBWSN	1204	6933221	BABAX/LR42//BABAX*2/3/PAVON 7S3, +LR47/4/ROLF07/YANAC//TACUPETO F2001/BRAMBLING	30 MSS	3+	3+	3+	None	C	C	T	G	G	A
36	48IBWSN	1263	6934116	KIRITATI/2*WBLL1/5/FRET2/KUKUNA//FRET2/3/YANAC/4/FRET2/KIRITATI/6/BECARD #1	20 MSS	3+	3+	3+	None	C	C	T	G	G	A
37	48IBWSN	1205	6933222	BABAX/LR42//BABAX*2/3/PAVON 7S3, +LR47/4/ROLF07/YANAC//TACUPETO F2001/BRAMBLING	50 MSS	3+	3+	3+	None	T	T	T	G	G	A
38	48IBWSN	1264	6934117	KIRITATI/2*WBLL1/5/FRET2/KUKUNA//FRET2/3/YANAC/4/FRET2/KIRITATI/6/BECARD #1	30 MSS	3+	3+	3+	None	T	T	T	G	G	A
39	49IBWSN	1097	7170962	BECARD/KACHU/3/UP2338*2/KKTS*2//YANAC	20 MSS	3+	33+	3+	None	T	T	T	G	G	A
40	49IBWSN	1098	7170965	BECARD/KACHU/3/UP2338*2/KKTS*2//YANAC	30 MSS	3+	3+	3+	None	T	T	T	G	G	A
41	49IBWSN	1124	7173723	CAL/NH//H567.71/3/SERI/4/CAL/NH//H567.71/5/2*KAUZ/6/WH576/7/WH 542/8/WAXWING/9/ATTILA*2/PBW65/6/PVN//CAR422/ANA/5/BOW/CROW//BUC/PVN/3/YR/4/TRAP#1/7/ATTILA/2*PASTOR/10/UP2338*2/KKTS*2//YANAC	10 MSS	3+	3+	33+	None	C	C	T	G	G	A
42	49IBWSN	1222	7174559	WAXWING/KIRITATI//FISCAL/3/HUW234+LR34/PRINIA//UP2338*2/VIVITSI/4/HUW234+LR34/PRINIA*2//YANAC	30 MSS	3+	3+	3+	None	T	T	T	G	G	A
43	49IBWSN	1110	7046190	UP2338*2/KKTS*2//YANAC/3/WAXBI	30 MSS	3+	33+	3+	None	C	C	T	G	G	A
44	49IBWSN	1151	7174270	ATTILA*2/PBW65/5/CNO79//PF70354/MUS/3/PASTOR/4/BAV92/6/TRCH/SRTU//KACHU/7/UP2338*2/KKTS*2//YANAC	40 MSS	3+	3+	3+	None	T	T	T	G	G	A
45	49IBWSN	1104	7171094	PF74354//LD/ALD/4/2*BR12*2/3/JUP//PAR214*6/FB6631/5/NL750/6/PVN/7/TOBA97/PASTOR/8/UP2338*2/KKTS*2//YANAC	20 MSS	33+	33+	3+	None	C	T	T	G	G	A
46	49IBWSN	1123	7173722	CAL/NH//H567.71/3/SERI/4/CAL/NH//H567.71/5/2*KAUZ/6/WH576/7/WH 542/8/WAXWING/9/ATTILA*2/PBW65/6/PVN//CAR422/ANA/5/BOW/CROW//BUC/PVN/3/YR/4/TRAP#1/7/ATTILA/2*PASTOR/10/UP2338*2/KKTS*2//YANAC	5 MSS	3+	3+	3+	None	C	C	T	G	G	A
